# Supplementary material for: Telehealth Expansion and Medicare Beneficiaries’ Care Quality and Access
Source: JAMA Netw Open. 2024 May 13;7(5):e2411006. doi: 10.1001/jamanetworkopen.2024.11006 (PMC11091757; doi:10.1001/jamanetworkopen.2024.11006)
Supplement: Supplement 2. — eTable 1. Impact Estimates for Risk-Adjusted ACS per 1,000 Beneficiaries; Hospitalizations eTable 2. Impact Estimates for Risk-Adjusted ACS per 1,000 Beneficiaries; Hospitalizations (Propensity Score Weighted) eTable 3. Impact Estimates for Risk-Adjusted ACS per 1,000 Beneficiaries; ED Visits eTable 4. Impact Estimates for Risk-Adjusted ACS per 1,000 Beneficiaries; ED Visits (Propensity Score Weighted) eTable 5. Impact Estimates for Clinician Encounters per Beneficiary eTable 6. Impact Estimates for Clinician Encounters per Beneficiary (Propensity Score Weighted) eTable 7. Impact Estimates for Total Cost of Care per Beneficiary eTable 8. Impact Estimates for Total Cost of Care per Beneficiary (Propensity Score Weighted) eTable 9. Impact Estimates Using Quartiles of Telehealth Intensity eTable 10. Propensity-Score Weighted Impact Estimates Using Quartiles of Telehealth Intensity eTable 11. Impact Estimates Omitting Small HSAs eTable 12. Propensity-Score Weighted Impact Estimates Excluding Small HSAs eTable 13. Parallel Trends Assumption eTable 14. Sample Characteristics (Means) by Telehealth Tercile and Year [file jamanetwopen-e2411006-s002.xlsx]

## Sheet: Supplement Table of Contents
Saharkhiz M, Rao T, Parker Lue, Borelli S, Johnson K, Cataife G. Telehealth expansion and Medicare beneficiaries’ care quality and access. JAMA Netw Open. 2024;7(5):e2411006. doi:10.1001/jamanetworkopen.2024.11006
This supplemental material has been provided by the authors to give readers additional information about the work.
Table of Contents
eTable 1: Impact Estimates for Risk-Adjusted ACS per 1,000 Beneficiaries; Hospitalizations
eTable 2: Impact Estimates for Risk-Adjusted ACS per 1,000 Beneficiaries; Hospitalizations (Propensity Score Weighted)
eTable 3: Impact Estimates for Risk-Adjusted ACS per 1,000 Beneficiaries; ED Visits
eTable 4: Impact Estimates for Risk-Adjusted ACS per 1,000 Beneficiaries; ED Visits (Propensity Score Weighted)
eTable 5: Impact Estimates for Clinician Encounters per Beneficiary
eTable 6: Impact Estimates for Clinician Encounters per Beneficiary (Propensity Score Weighted)
eTable 7: Impact Estimates for Total Cost of Care per Beneficiary
eTable 8: Impact Estimates for Total Cost of Care per Beneficiary (Propensity Score Weighted)
eTable 9: Impact Estimates Using Quartiles of Telehealth Intensity
eTable 10: Propensity-Score Weighted Impact Estimates Using Quartiles of Telehealth Intensity
eTable 11: Impact Estimates Omitting Small HSAs
eTable 12: Propensity-Score Weighted Impact Estimates Excluding Small HSAs
eTable 13: Parallel Trends Assumption
eTable 14: Sample Characteristics (Means) by Telehealth Tercile and Year

## Sheet: eTable 1
eTable 1: Impact Estimates for Risk-Adjusted ACS per 1,000 Beneficiaries; Hospitalizations
Model:	No Controls	Full Controls	Full Controls + GAFs	Full Controls + Utilization
Main Coefficients:
Constant	25.402***	2.590	-13.527	9.290
	(0.263)	(6.901)	(9.550)	(7.250)
TH=Medium	-1.251***	-0.235	-0.327	-0.297
	(0.358)	(0.345)	(0.338)	(0.344)
TH=High	-1.860***	0.859**	0.632	0.589
	(0.329)	(0.389)	(0.392)	(0.392)
Year=2021-2	-7.508***	-8.141***	-7.277***	-7.957***
	(0.238)	(0.684)	(0.684)	(0.683)
TH=Medium x Year=2021-2	0.311	0.411	0.428	0.429
	(0.310)	(0.316)	(0.315)	(0.315)
TH=High x Year=2021-2	1.386***	1.625***	1.339***	1.601***
	(0.280)	(0.305)	(0.308)	(0.304)
Controls:
Average Risk Score		7.104	0.314	-0.565
		(4.587)	(4.371)	(4.953)
Average Squared Risk Score		-0.452	0.408	0.073
		(0.892)	(0.806)	(0.895)
Count of COVID-19 Cases per 10,000 People; Cumulative		0.001**	0.001**	0.001
		(0.000)	(0.000)	(0.000)
Count of COVID-19 Cases per 10,000 People; New		-0.000	-0.002*	-0.000
		(0.001)	(0.001)	(0.001)
Percentage Enrolled in FFS		0.054***	0.045***	0.057***
		(0.008)	(0.008)	(0.008)
Percentage Between 65 and 74 Years Old		0.029	0.002	0.011
		(0.061)	(0.059)	(0.061)
Percentage Between 75 and 84 Years Old		-0.081	-0.115*	-0.112*
		(0.065)	(0.063)	(0.065)
Percentage Older Than 85		0.245**	0.214**	0.280***
		(0.082)	(0.079)	(0.081)
Percentage Female		0.078	0.168*	0.021
		(0.095)	(0.091)	(0.096)
Percentage With an Unknown Gender		-176.259	-175.963	-170.849
		(169.809)	(174.804)	(166.665)
Percentage Black		0.049**	0.025*	0.043**
		(0.016)	(0.015)	(0.016)
Percentage Hispanic		-0.038**	-0.045**	-0.038**
		(0.019)	(0.018)	(0.019)
Percentage Asian		-0.036	-0.034	-0.032
		(0.028)	(0.028)	(0.029)
Percentage With Other Races		-0.000	-0.029	0.004
		(0.034)	(0.028)	(0.034)
Percentage With an Unknown Race		-0.136	-0.272*	-0.177
		(0.143)	(0.142)	(0.143)
Percentage Having Full Dual Eligibility for 1+ Months		0.005	0.004	0.027
		(0.032)	(0.031)	(0.032)
Percentage Having Partial Dual Eligibility for 1+ Months		0.128**	0.100**	0.126**
		(0.041)	(0.041)	(0.041)
Percentage Attributed to APMs for 1+ Months		-0.012**	-0.010**	-0.011**
		(0.005)	(0.005)	(0.005)
Average ADI		0.081***	0.096***	0.097***
		(0.008)	(0.010)	(0.009)
Population (10,000 People)		0.004***	0.004***	0.004***
		(0.001)	(0.001)	(0.001)
IPPS Hospital Wage index			-2.907**
			(0.938)
PFS GPCI; Physician Work			14.206**
			(7.046)
PFS GPCI; Practice Expense			6.240**
			(2.359)
PFS GPCI; Malpractice Insurance			1.825***
			(0.254)
In-Person Services per Beneficiary				0.199***
				(0.041)
Observations	6872	6872	6872	6872
Note. ***, **, and * denote statistical significance at 1, 5, and 10 % level, respectively. Standard errors reported in parentheses. GAFs = geographic adjustment factors; TH = telehealth intensity tercile; APRNs = advanced practice registered nurses; PAs = physician assistants; APM = alternative payment model; ADI = Area Deprivation Index; IPPS = Inpatient Prospective Payment System; PFS GPCI = P…

## Sheet: eTable 2
eTable 2: Impact Estimates for Risk-Adjusted ACS per 1,000 Beneficiaries; Hospitalizations (Propensity Score Weighted)
Model:	No Controls + PSW	Full Controls + PSW	Full Controls + GAFs + PSW	Full Controls + Utilization + PSW
Main Coefficients:
Constant	24.899***	-3.221	-15.373	1.792
	(0.504)	(7.843)	(9.981)	(8.086)
TH=Medium	0.057	0.172	0.171	0.095
	(0.768)	(0.528)	(0.537)	(0.515)
TH=High	0.791	0.481	0.503	0.235
	(1.270)	(0.835)	(0.892)	(0.839)
Year=2021-2	-7.451***	-10.571***	-10.029***	-10.820***
	(0.405)	(2.111)	(2.244)	(2.171)
TH=Medium x Year=2021-2	0.137	0.403	0.332	0.370
	(0.515)	(0.550)	(0.570)	(0.555)
TH=High x Year=2021-2	0.781	1.440	1.448	1.377
	(1.381)	(1.267)	(1.286)	(1.267)
Controls:
Average Risk Score		4.305	-0.735	-4.219
		(7.210)	(7.332)	(8.476)
Average Squared Risk Score		0.964	1.673	1.317
		(1.240)	(1.233)	(1.292)
Count of COVID-19 Cases per 10,000 People; Cumulative		0.003**	0.003**	0.003**
		(0.001)	(0.001)	(0.001)
Count of COVID-19 Cases per 10,000 People; New		-0.001	-0.002	-0.001
		(0.002)	(0.002)	(0.002)
Percentage Enrolled in FFS		0.046**	0.044**	0.051**
		(0.018)	(0.017)	(0.018)
Percentage Between 65 and 74 Years Old		0.213**	0.174*	0.210**
		(0.095)	(0.094)	(0.095)
Percentage Between 75 and 84 Years Old		-0.236**	-0.266**	-0.247**
		(0.120)	(0.116)	(0.118)
Percentage Older Than 85		0.749***	0.740***	0.816***
		(0.207)	(0.210)	(0.207)
Percentage Female		0.026	0.110	-0.034
		(0.138)	(0.135)	(0.138)
Percentage With an Unknown Gender		-235.605	-257.635	-232.610
		(164.905)	(162.065)	(151.030)
Percentage Black		0.026	0.007	0.019
		(0.022)	(0.021)	(0.022)
Percentage Hispanic		-0.087**	-0.087**	-0.091**
		(0.030)	(0.029)	(0.030)
Percentage Asian		-0.106*	-0.082	-0.098*
		(0.057)	(0.056)	(0.056)
Percentage With Other Races		-0.039	-0.059*	-0.040
		(0.036)	(0.035)	(0.036)
Percentage With an Unknown Race		-0.612*	-0.627*	-0.644*
		(0.338)	(0.333)	(0.336)
Percentage Having Full Dual Eligibility for 1+ Months		-0.004	0.018	0.039
		(0.042)	(0.047)	(0.046)
Percentage Having Partial Dual Eligibility for 1+ Months		0.220**	0.166*	0.222**
		(0.096)	(0.089)	(0.095)
Percentage Attributed to APMs for 1+ Months		-0.006	-0.006	-0.005
		(0.009)	(0.010)	(0.009)
Average ADI		0.067**	0.066**	0.088***
		(0.022)	(0.024)	(0.022)
Population (10,000 People)		0.009***	0.007***	0.008***
		(0.002)	(0.002)	(0.002)
IPPS Hospital Wage index			-5.949**
			(2.409)
PFS GPCI; Physician Work			14.184**
			(5.581)
PFS GPCI; Practice Expense			4.553
			(5.297)
PFS GPCI; Malpractice Insurance			1.470**
			(0.578)
In-Person Services per Beneficiary				0.261**
				(0.082)
Observations	6872	6872	6872	6872
Note. ***, **, and * denote statistical significance at 1, 5, and 10 % level, respectively. Standard errors reported in parentheses. PSW = propensity score weights; GAFs = geographic adjustment factors; TH = telehealth intensity tercile; APRNs = advanced practice registered nurses; PAs = physician assistants; APM = alternative payment model; ADI = Area Deprivation Index; IPPS = Inpatient Prospect…

## Sheet: eTable 3
eTable 3: Impact Estimates for Risk-Adjusted ACS per 1,000 Beneficiaries; ED Visits
Model:	No Controls	Full Controls	Full Controls + GAFs	Full Controls + Utilization
Main Coefficients:
Constant	46.223***	97.348***	73.061**	57.664***
	(0.464)	(11.675)	(24.658)	(11.994)
TH=Medium	-1.250*	1.180*	1.051*	1.552**
	(0.724)	(0.688)	(0.636)	(0.680)
TH=High	-10.172***	-0.835	-1.108	0.764
	(0.616)	(0.693)	(0.707)	(0.692)
Year=2021-2	-8.488***	-12.120***	-12.315***	-13.210***
	(0.342)	(1.472)	(1.446)	(1.452)
TH=Medium x Year=2021-2	-0.563	-0.580	-0.526	-0.689
	(0.586)	(0.582)	(0.568)	(0.584)
TH=High x Year=2021-2	0.178	0.099	0.193	0.241
	(0.405)	(0.492)	(0.497)	(0.495)
Controls:
Average Risk Score		-43.795***	-42.020***	1.635
		(13.023)	(12.232)	(13.957)
Average Squared Risk Score		2.506	2.658	-0.605
		(2.622)	(2.388)	(2.642)
Count of COVID-19 Cases per 10,000 People; Cumulative		-0.000	0.000	0.002*
		(0.001)	(0.001)	(0.001)
Count of COVID-19 Cases per 10,000 People; New		0.004	0.003	0.003
		(0.003)	(0.003)	(0.003)
Percentage Enrolled in FFS		0.063***	0.059***	0.043**
		(0.019)	(0.018)	(0.018)
Percentage Between 65 and 74 Years Old		-0.043	-0.053	0.062
		(0.105)	(0.095)	(0.105)
Percentage Between 75 and 84 Years Old		0.380**	0.397**	0.562***
		(0.139)	(0.139)	(0.132)
Percentage Older Than 85		-0.102	-0.118	-0.311**
		(0.143)	(0.143)	(0.142)
Percentage Female		-0.745***	-0.716***	-0.409**
		(0.179)	(0.163)	(0.177)
Percentage With an Unknown Gender		-23.466	11.872	-55.514
		(447.241)	(437.818)	(457.149)
Percentage Black		0.008	0.004	0.049
		(0.045)	(0.040)	(0.045)
Percentage Hispanic		0.024	0.026	0.026
		(0.047)	(0.046)	(0.046)
Percentage Asian		-0.174**	-0.193**	-0.200**
		(0.068)	(0.065)	(0.061)
Percentage With Other Races		0.095	0.075	0.072
		(0.125)	(0.117)	(0.123)
Percentage With an Unknown Race		-1.149***	-0.970***	-0.903***
		(0.274)	(0.278)	(0.263)
Percentage Having Full Dual Eligibility for 1+ Months		0.335***	0.281***	0.203**
		(0.067)	(0.072)	(0.068)
Percentage Having Partial Dual Eligibility for 1+ Months		0.302***	0.358***	0.314***
		(0.078)	(0.076)	(0.077)
Percentage Attributed to APMs for 1+ Months		-0.036***	-0.034***	-0.041***
		(0.009)	(0.009)	(0.009)
Average ADI		0.186***	0.210***	0.092***
		(0.017)	(0.022)	(0.019)
Population (10,000 People)		-0.004**	-0.003*	-0.002
		(0.002)	(0.002)	(0.002)
IPPS Hospital Wage index			6.423**
			(2.086)
PFS GPCI; Physician Work			20.122
			(25.097)
PFS GPCI; Practice Expense			-5.902
			(5.127)
PFS GPCI; Malpractice Insurance			-1.039*
			(0.596)
In-Person Services per Beneficiary				-1.180***
				(0.093)
Observations	6872	6872	6872	6872
Note. ***, **, and * denote statistical significance at 1, 5, and 10 % level, respectively. Standard errors reported in parentheses. GAFs = geographic adjustment factors; TH = telehealth intensity tercile; APRNs = advanced practice registered nurses; PAs = physician assistants; APM = alternative payment model; ADI = Area Deprivation Index; IPPS = Inpatient Prospective Payment System; PFS GPCI = P…

## Sheet: eTable 4
eTable 4: Impact Estimates for Risk-Adjusted ACS per 1,000 Beneficiaries; ED Visits (Propensity Score Weighted)
Model:	No Controls + PSW	Full Controls + PSW	Full Controls + GAFs + PSW	Full Controls + Utilization + PSW
Main Coefficients:
Constant	45.299***	179.196***	179.438***	161.272***
	(0.899)	(38.485)	(41.466)	(40.812)
TH=Medium	-3.639	-0.340	0.019	-0.063
	(2.782)	(1.097)	(1.054)	(1.137)
TH=High	-5.454	-3.977	-3.230	-3.099
	(5.215)	(2.956)	(2.555)	(3.068)
Year=2021-2	-9.429***	-22.622***	-21.957***	-21.732***
	(0.871)	(5.257)	(4.831)	(5.403)
TH=Medium x Year=2021-2	1.240	2.476*	2.394	2.595
	(1.036)	(1.487)	(1.502)	(1.601)
TH=High x Year=2021-2	12.123	8.903**	8.278**	9.129**
	(9.275)	(4.488)	(4.004)	(4.566)
Controls:
Average Risk Score		-61.138**	-47.757**	-30.659
		(18.838)	(17.862)	(20.891)
Average Squared Risk Score		7.420**	5.553*	6.160*
		(3.512)	(3.074)	(3.622)
Count of COVID-19 Cases per 10,000 People; Cumulative		-0.004	-0.005	-0.003
		(0.004)	(0.004)	(0.004)
Count of COVID-19 Cases per 10,000 People; New		0.026*	0.028*	0.024
		(0.014)	(0.014)	(0.015)
Percentage Enrolled in FFS		0.087*	0.087*	0.069
		(0.046)	(0.048)	(0.047)
Percentage Between 65 and 74 Years Old		-0.654*	-0.513	-0.643
		(0.385)	(0.314)	(0.396)
Percentage Between 75 and 84 Years Old		0.626**	0.746**	0.668**
		(0.236)	(0.249)	(0.236)
Percentage Older Than 85		-0.797*	-0.779*	-1.040**
		(0.423)	(0.397)	(0.418)
Percentage Female		-1.494***	-1.548***	-1.279***
		(0.343)	(0.350)	(0.373)
Percentage With an Unknown Gender		-156.747	-108.105	-167.455
		(371.495)	(369.517)	(414.199)
Percentage Black		0.031	0.048	0.055
		(0.060)	(0.058)	(0.061)
Percentage Hispanic		0.119	0.134	0.134
		(0.100)	(0.099)	(0.097)
Percentage Asian		0.168	0.060	0.138
		(0.167)	(0.135)	(0.167)
Percentage With Other Races		-0.068	-0.043	-0.064
		(0.117)	(0.118)	(0.116)
Percentage With an Unknown Race		-0.600	-0.536	-0.488
		(0.609)	(0.580)	(0.589)
Percentage Having Full Dual Eligibility for 1+ Months		-0.059	-0.032	-0.212
		(0.204)	(0.176)	(0.206)
Percentage Having Partial Dual Eligibility for 1+ Months		0.174	0.319*	0.168
		(0.209)	(0.182)	(0.213)
Percentage Attributed to APMs for 1+ Months		-0.017	-0.017	-0.022
		(0.022)	(0.022)	(0.023)
Average ADI		0.148***	0.120**	0.075*
		(0.042)	(0.057)	(0.045)
Population (10,000 People)		-0.014**	-0.004	-0.009**
		(0.004)	(0.005)	(0.004)
IPPS Hospital Wage index			-1.342
			(6.403)
PFS GPCI; Physician Work			-8.635
			(17.203)
PFS GPCI; Practice Expense			-2.596
			(8.723)
PFS GPCI; Malpractice Insurance			-5.629**
			(2.155)
In-Person Services per Beneficiary				-0.934***
				(0.212)
Note. ***, **, and * denote statistical significance at 1, 5, and 10 % level, respectively. Standard errors reported in parentheses. PSW = propensity score weights; GAFs = geographic adjustment factors; TH = telehealth intensity tercile; APRNs = advanced practice registered nurses; PAs = physician assistants; APM = alternative payment model; ADI = Area Deprivation Index; IPPS = Inpatient Prospect…

## Sheet: eTable 5
eTable 5: Impact Estimates for Clinician Encounters per Beneficiary
Model:	No Controls	Full Controls	Full Controls + GAFs	Full Controls + Utilization
Main Coefficients:
Constant	8.644***	-19.395***	-19.395***	-19.879***
	(0.058)	(1.181)	(1.181)	(1.437)
TH=Medium	0.806***	0.196***	0.196***	0.179***
	(0.084)	(0.054)	(0.054)	(0.053)
TH=High	2.637***	0.735***	0.735***	0.720***
	(0.090)	(0.070)	(0.070)	(0.070)
Year=2021-2	-0.256***	-0.235*	-0.235*	0.146
	(0.017)	(0.135)	(0.135)	(0.128)
TH=Medium x Year=2021-2	-0.000	0.021	0.021	0.024
	(0.022)	(0.032)	(0.032)	(0.032)
TH=High x Year=2021-2	0.099***	0.301***	0.301***	0.186***
	(0.022)	(0.038)	(0.038)	(0.037)
Controls:
Average Risk Score		23.094***	23.094***	19.838***
		(0.814)	(0.814)	(0.787)
Average Squared Risk Score		-1.549***	-1.549***	-1.193***
		(0.156)	(0.156)	(0.150)
Count of COVID-19 Cases per 10,000 People; Cumulative		0.001***	0.001***	0.001***
		(0.000)	(0.000)	(0.000)
Count of COVID-19 Cases per 10,000 People; New		-0.000	-0.000	-0.001***
		(0.000)	(0.000)	(0.000)
Percentage Enrolled in FFS		-0.013***	-0.013***	-0.015***
		(0.002)	(0.002)	(0.002)
Percentage Between 65 and 74 Years Old		0.022**	0.022**	0.009
		(0.010)	(0.010)	(0.010)
Percentage Between 75 and 84 Years Old		0.029**	0.029**	0.012
		(0.011)	(0.011)	(0.011)
Percentage Older Than 85		-0.132***	-0.132***	-0.132***
		(0.013)	(0.013)	(0.013)
Percentage Female		0.208***	0.208***	0.233***
		(0.014)	(0.014)	(0.014)
Percentage With an Unknown Gender		-5.393	-5.393	-10.506
		(24.998)	(24.998)	(20.667)
Percentage Black		0.009**	0.009**	0.001
		(0.003)	(0.003)	(0.003)
Percentage Hispanic		-0.002	-0.002	-0.004
		(0.004)	(0.004)	(0.004)
Percentage Asian		-0.015**	-0.015**	-0.008
		(0.007)	(0.007)	(0.006)
Percentage With Other Races		-0.008	-0.008	-0.015**
		(0.005)	(0.005)	(0.005)
Percentage With an Unknown Race		0.235***	0.235***	0.159***
		(0.029)	(0.029)	(0.028)
Percentage Having Full Dual Eligibility for 1+ Months		-0.063***	-0.063***	-0.054***
		(0.006)	(0.006)	(0.006)
Percentage Having Partial Dual Eligibility for 1+ Months		-0.013*	-0.013*	-0.034***
		(0.008)	(0.008)	(0.008)
Percentage Attributed to APMs for 1+ Months		-0.000	-0.000	-0.001
		(0.001)	(0.001)	(0.001)
Average ADI		-0.034***	-0.034***	-0.034***
		(0.002)	(0.002)	(0.002)
Population (10,000 People)		-0.000	-0.000	-0.000
		(0.000)	(0.000)	(0.000)
IPPS Hospital Wage index				-1.704***
				(0.220)
PFS GPCI; Physician Work				2.704***
				(0.806)
PFS GPCI; Practice Expense				1.251**
				(0.490)
PFS GPCI; Malpractice Insurance				0.950***
				(0.062)
Observations	6872	6872	6872	6872
Note. ***, **, and * denote statistical significance at 1, 5, and 10 % level, respectively. Standard errors reported in parentheses. GAFs = geographic adjustment factors; TH = telehealth intensity tercile; APRNs = advanced practice registered nurses; PAs = physician assistants; APM = alternative payment model; ADI = Area Deprivation Index; IPPS = Inpatient Prospective Payment System; PFS GPCI = P…

## Sheet: eTable 6
eTable 6: Impact Estimates for Clinician Encounters per Beneficiary (Propensity Score Weighted)
Model:	No Controls + PSW	Full Controls + PSW	Full Controls + GAFs + PSW	Full Controls + Utilization + PSW
Main Coefficients:
Constant	9.171***	-11.732***	-8.017***	-5.998**
	(0.258)	(1.261)	(1.831)	(1.953)
TH=Medium	0.683	0.913**	0.201**	0.192**
	(0.496)	(0.402)	(0.102)	(0.096)
TH=High	-0.591	0.121	0.435***	0.486***
	(0.828)	(0.452)	(0.104)	(0.107)
Year=2021-2	-0.335**	3.319***	0.720***	0.836***
	(0.106)	(0.511)	(0.210)	(0.189)
TH=Medium x Year=2021-2	0.166	-0.137	0.111	0.107
	(0.123)	(0.114)	(0.088)	(0.084)
TH=High x Year=2021-2	0.345**	0.450	0.245**	0.294**
	(0.123)	(0.420)	(0.102)	(0.104)
Controls:
Average Risk Score		22.811***	19.972***	16.809***
		(2.099)	(1.311)	(1.246)
Average Squared Risk Score		-1.433**	-0.803***	-0.423*
		(0.465)	(0.234)	(0.232)
Count of COVID-19 Cases per 10,000 People; Cumulative		0.001**	0.001***	0.001***
		(0.000)	(0.000)	(0.000)
Count of COVID-19 Cases per 10,000 People; New		-0.005***	-0.001***	-0.001***
		(0.001)	(0.000)	(0.000)
Percentage Enrolled in FFS			-0.013***	-0.012***
			(0.003)	(0.003)
Percentage Between 65 and 74 Years Old			-0.049**	-0.065***
			(0.017)	(0.016)
Percentage Between 75 and 84 Years Old			-0.041**	-0.054***
			(0.016)	(0.015)
Percentage Older Than 85			-0.181***	-0.164***
			(0.019)	(0.019)
Percentage Female			0.145***	0.165***
			(0.020)	(0.019)
Percentage With an Unknown Gender			1.550	-13.112
			(37.148)	(31.838)
Percentage Black			0.007	0.000
			(0.004)	(0.004)
Percentage Hispanic			0.009	0.008
			(0.007)	(0.007)
Percentage Asian			-0.025*	0.002
			(0.014)	(0.011)
Percentage With Other Races			0.011*	0.003
			(0.006)	(0.006)
Percentage With an Unknown Race			0.250***	0.224***
			(0.048)	(0.043)
Percentage Having Full Dual Eligibility for 1+ Months			-0.114***	-0.091***
			(0.010)	(0.009)
Percentage Having Partial Dual Eligibility for 1+ Months			-0.035**	-0.071***
			(0.011)	(0.011)
Percentage Attributed to APMs for 1+ Months			0.001	-0.000
			(0.002)	(0.002)
Average ADI			-0.036***	-0.044***
			(0.003)	(0.003)
Population (10,000 People)			0.003***	0.002***
			(0.001)	(0.000)
IPPS Hospital Wage index				-2.715***
				(0.363)
PFS GPCI; Physician Work				2.976***
				(0.821)
PFS GPCI; Practice Expense				-0.675
				(0.772)
PFS GPCI; Malpractice Insurance				0.961***
				(0.087)
Observations	6872	6872	6872	6872
Note. ***, **, and * denote statistical significance at 1, 5, and 10 % level, respectively. Standard errors reported in parentheses. PSW = propensity score weights; GAFs = geographic adjustment factors; TH = telehealth intensity tercile; APRNs = advanced practice registered nurses; PAs = physician assistants; APM = alternative payment model; ADI = Area Deprivation Index; IPPS = Inpatient Prospect…

## Sheet: eTable 7
eTable 7: Impact Estimates for Total Cost of Care per Beneficiary
Model:	No Controls	Full Controls	Full Controls + GAFs	Full Controls + Utilization
Main Coefficients:
Constant	6138.623***	-68.708	-7822.889***	221.589
	(31.091)	(1198.887)	(1652.968)	(1270.257)
TH=Medium	-20.320	67.432*	39.164	64.714*
	(41.295)	(36.338)	(35.075)	(36.456)
TH=High	533.043***	240.132***	87.053**	228.437***
	(45.505)	(42.872)	(43.316)	(44.133)
Year=2021-2	228.225***	424.544***	367.339***	432.519***
	(22.605)	(98.941)	(89.765)	(99.379)
TH=Medium x Year=2021-2	-5.792	18.077	27.078	18.875
	(29.988)	(30.882)	(30.865)	(30.820)
TH=High x Year=2021-2	30.164	164.993***	160.736***	163.956***
	(26.932)	(32.625)	(31.892)	(32.509)
Controls:
Average Risk Score		4007.769***	4221.513***	3675.440***
		(892.318)	(835.609)	(962.037)
Average Squared Risk Score		335.951**	344.217**	358.705**
		(157.758)	(137.305)	(161.539)
Count of COVID-19 Cases per 10,000 People; Cumulative		0.295***	0.370***	0.281***
		(0.069)	(0.062)	(0.068)
Count of COVID-19 Cases per 10,000 People; New		-0.157	-0.257*	-0.151
		(0.187)	(0.148)	(0.187)
Percentage Enrolled in FFS		19.365***	16.872***	19.509***
		(1.294)	(1.312)	(1.295)
Percentage Between 65 and 74 Years Old		37.359***	43.282***	36.588***
		(7.064)	(6.841)	(7.191)
Percentage Between 75 and 84 Years Old		32.560**	34.607***	31.228**
		(10.267)	(9.849)	(10.293)
Percentage Older Than 85		134.781***	116.322***	136.310***
		(10.602)	(10.529)	(10.772)
Percentage Female		-77.663***	-56.313**	-80.118***
		(21.819)	(22.275)	(22.138)
Percentage With an Unknown Gender		-11553.578	-4456.470	-11319.138
		(22789.109)	(24154.012)	(22696.003)
Percentage Black		6.227**	3.631	5.931**
		(2.908)	(2.584)	(2.929)
Percentage Hispanic		-1.609	-3.543	-1.626
		(3.682)	(3.588)	(3.687)
Percentage Asian		-20.159***	-28.419***	-19.968***
		(5.851)	(4.775)	(5.844)
Percentage With Other Races		8.851	3.035	9.023
		(6.122)	(4.804)	(6.115)
Percentage With an Unknown Race		-36.115*	-30.631	-37.917**
		(19.043)	(19.624)	(19.153)
Percentage Having Full Dual Eligibility for 1+ Months		17.307**	4.835	18.272***
		(5.502)	(5.555)	(5.546)
Percentage Having Partial Dual Eligibility for 1+ Months		-7.744	4.237	-7.831
		(5.265)	(4.879)	(5.265)
Percentage Attributed to APMs for 1+ Months		-3.691***	-2.315***	-3.653***
		(0.670)	(0.654)	(0.671)
Average ADI		-1.345	11.831***	-0.663
		(1.222)	(1.392)	(1.288)
Population (10,000 People)		1.652***	1.752***	1.637***
		(0.158)	(0.156)	(0.160)
IPPS Hospital Wage index			1127.409***
			(122.219)
PFS GPCI; Physician Work			2437.766**
			(1020.479)
PFS GPCI; Practice Expense			2297.601***
			(297.600)
PFS GPCI; Malpractice Insurance			14.913
			(38.894)
In-Person Services per Beneficiary				8.628
				(6.494)
Observations	6872	6872	6872	6872
Note. ***, **, and * denote statistical significance at 1, 5, and 10 % level, respectively. Standard errors reported in parentheses. GAFs = geographic adjustment factors; TH = telehealth intensity tercile; APRNs = advanced practice registered nurses; PAs = physician assistants; APM = alternative payment model; ADI = Area Deprivation Index; IPPS = Inpatient Prospective Payment System; PFS GPCI = P…

## Sheet: eTable 8
eTable 8: Propensity-Score Weighted Impact Estimates Using Quartiles of Telehealth Intensity
All models use difference-in-difference estimates including all controls as well as propensity score weights
Dependent Variable	ACSC Hospitalizations	ACSC ED Visits	Total Cost of Care per Beneficiary	Clinician Encounters per Beneficiary
Main Coefficients:
Constant	-15.603	120.531***	-8094.608*	-10.594***
	(10.997)	(33.823)	(4434.587)	(2.222)
TH=2nd quartile	-0.048	0.735	222.445**	0.113
	(0.506)	(0.979)	(69.071)	(0.094)
TH=3rd quartile	0.131	0.303	196.217**	0.278***
	(0.942)	(1.987)	(97.344)	(0.083)
TH=4th quartile	1.166	-2.267	328.017**	0.322**
	(0.858)	(2.249)	(137.001)	(0.137)
Year=2021-2	-13.789***	-14.203***	296.516	0.852**
	(2.235)	(3.360)	(182.786)	(0.278)
TH=2nd quartile x Year=2021-2	0.914	-0.267	-20.300	-0.066
	(0.611)	(0.987)	(75.614)	(0.095)
TH=3rd quartile x Year=2021-2	2.401*	2.882	182.047**	0.089
	(1.309)	(2.298)	(69.414)	(0.081)
TH=4th quartile x Year=2021-2	3.130***	2.598*	287.991*	0.158**
	(0.904)	(1.431)	(171.816)	(0.077)
Controls:
Average Risk Score	-0.109	-46.969**	3063.047**	19.670***
	(6.323)	(18.485)	(1065.591)	(1.308)
Average Squared Risk Score	1.578	4.992	543.167**	-0.859***
	(1.136)	(3.171)	(223.849)	(0.228)
Count of COVID-19 Cases per 10,000 People; Cumulative	0.005**	-0.002	-0.146	0.000
	(0.002)	(0.002)	(0.284)	(0.000)
Count of COVID-19 Cases per 10,000 People; New	-0.003	0.012**	1.060*	-0.001
	(0.004)	(0.006)	(0.638)	(0.000)
Percentage Enrolled in FFS	0.041**	0.070*	19.802***	-0.013***
	(0.020)	(0.040)	(2.626)	(0.003)
Percentage Between 65 and 74 Years Old	0.371**	-0.320	88.888**	-0.034
	(0.134)	(0.315)	(30.299)	(0.021)
Percentage Between 75 and 84 Years Old	0.051	0.458**	80.032***	-0.026*
	(0.162)	(0.225)	(18.659)	(0.016)
Percentage Older Than 85	0.563***	-0.389	147.599***	-0.185***
	(0.165)	(0.314)	(25.255)	(0.020)
Percentage Female	-0.018	-0.860**	-1.890	0.181***
	(0.136)	(0.351)	(38.968)	(0.026)
Percentage With an Unknown Gender	-229.279	-154.440	-18468.050	2.849
	(139.396)	(336.081)	(24984.156)	(36.004)
Percentage Black	0.017	-0.041	-2.219	0.007*
	(0.020)	(0.061)	(3.186)	(0.004)
Percentage Hispanic	-0.082**	0.067	-16.315**	0.006
	(0.030)	(0.090)	(5.843)	(0.006)
Percentage Asian	-0.024	-0.016	-19.463*	-0.030**
	(0.063)	(0.146)	(10.682)	(0.012)
Percentage With Other Races	-0.041	-0.122	-2.013	0.005
	(0.031)	(0.106)	(6.516)	(0.006)
Percentage With an Unknown Race	-0.276	-1.169	-151.205**	0.153**
	(0.405)	(0.729)	(52.107)	(0.050)
Percentage Having Full Dual Eligibility for 1+ Months	0.035	0.186	55.351**	-0.095***
	(0.054)	(0.173)	(20.924)	(0.012)
Percentage Having Partial Dual Eligibility for 1+ Months	0.197**	0.239	4.995	-0.031**
	(0.083)	(0.171)	(12.016)	(0.012)
Percentage Attributed to APMs for 1+ Months	-0.000	-0.046*	-5.465***	0.003
	(0.011)	(0.027)	(1.525)	(0.002)
Average ADI	0.129***	0.146**	3.245	-0.037***
	(0.030)	(0.049)	(2.948)	(0.004)
Population (10,000 People)	0.010***	-0.019***	0.604**	0.003***
	(0.002)	(0.004)	(0.284)	(0.001)
Observations	6872	6872	6872	6872
Note. ***, **, and * denote statistical significance at 1, 5, and 10 % level, respectively. Standard errors reported in parentheses. TH = telehealth intensity quartile; APRNs = advanced practice registered nurses; PAs = physician assistants; APM = alternative payment model; ADI = Area Deprivation Index. Estimates show the change between the second semester of 2019 and the second semester of 2021 …

## Sheet: eTable 9
eTable 9: Impact Estimates for Total Cost of Care per Beneficiary (Propensity Score Weighted)
Model:	No Controls + PSW	Full Controls + PSW	Full Controls + GAFs + PSW	Full Controls + Utilization + PSW
Main Coefficients:
Constant	6393.384***	-13435.147***	-19151.876***	-13663.715***
	(336.851)	(2945.239)	(2459.286)	(2975.488)
TH=Medium	-136.096	67.161	39.793	70.699
	(342.349)	(74.706)	(76.504)	(74.993)
TH=High	433.236	303.253***	126.424	314.448**
	(545.804)	(90.605)	(97.254)	(97.031)
Year=2021-2	177.603**	262.617	121.439	273.972
	(75.395)	(267.545)	(217.679)	(264.530)
TH=Medium x Year=2021-2	65.642	104.890	95.256	106.416
	(79.772)	(85.977)	(78.543)	(87.527)
TH=High x Year=2021-2	576.707**	260.180**	262.647**	263.060**
	(280.934)	(85.411)	(83.829)	(86.195)
Controls:
Average Risk Score		3057.686**	4181.624***	3446.370**
		(1173.204)	(1102.447)	(1333.533)
Average Squared Risk Score		468.486**	368.346*	452.410*
		(227.378)	(199.432)	(232.355)
Count of COVID-19 Cases per 10,000 People; Cumulative		-0.589**	-0.265*	-0.574**
		(0.225)	(0.147)	(0.226)
Count of COVID-19 Cases per 10,000 People; New		2.067***	1.556***	2.038***
		(0.447)	(0.327)	(0.439)
Percentage Enrolled in FFS		20.300***	16.875***	20.060***
		(3.255)	(2.983)	(3.222)
Percentage Between 65 and 74 Years Old		123.181***	112.138***	123.318***
		(21.015)	(15.037)	(20.925)
Percentage Between 75 and 84 Years Old		83.567***	72.871***	84.096***
		(17.415)	(14.499)	(17.419)
Percentage Older Than 85		184.202***	141.694***	181.112***
		(29.050)	(24.019)	(29.796)
Percentage Female		57.457*	55.719**	60.199*
		(30.728)	(23.711)	(31.089)
Percentage With an Unknown Gender		-20745.075	-18217.837	-20881.635
		(26795.924)	(26686.518)	(27025.874)
Percentage Black		-3.049	-2.034	-2.739
		(3.655)	(3.343)	(3.755)
Percentage Hispanic		-21.660***	-23.427***	-21.463***
		(5.933)	(5.548)	(5.937)
Percentage Asian		-30.726**	-45.901***	-31.114**
		(13.212)	(9.985)	(13.152)
Percentage With Other Races		-2.768	-2.021	-2.725
		(6.206)	(5.044)	(6.182)
Percentage With an Unknown Race		-212.326**	-195.838***	-210.890**
		(67.583)	(56.693)	(68.234)
Percentage Having Full Dual Eligibility for 1+ Months		78.796***	49.227***	76.851***
		(15.339)	(10.070)	(15.623)
Percentage Having Partial Dual Eligibility for 1+ Months		13.207	24.398**	13.130
		(12.812)	(10.192)	(12.838)
Percentage Attributed to APMs for 1+ Months		-5.034**	-3.179**	-5.091**
		(1.663)	(1.609)	(1.688)
Average ADI		4.052	18.220***	3.113
		(3.699)	(3.165)	(3.623)
Population (10,000 People)		0.697**	0.244	0.755**
		(0.284)	(0.357)	(0.296)
IPPS Hospital Wage index			930.615**
			(298.034)
PFS GPCI; Physician Work			-535.275
			(860.972)
PFS GPCI; Practice Expense			5842.638***
			(815.750)
PFS GPCI; Malpractice Insurance			-128.934*
			(78.328)
In-Person Services per Beneficiary				-11.906
				(13.158)
Note. ***, **, and * denote statistical significance at 1, 5, and 10 % level, respectively. Standard errors reported in parentheses. PSW = propensity score weights; GAFs = geographic adjustment factors; TH = telehealth intensity tercile; APRNs = advanced practice registered nurses; PAs = physician assistants; APM = alternative payment model; ADI = Area Deprivation Index; IPPS = Inpatient Prospect…

[truncated: 5 more sheets: eTable 10, eTable 11, eTable 12, eTable 13, eTable 14]
